# Supplementary material for: Palliative sedation in amyotrophic lateral sclerosis: results of a nationwide survey among neurologists and palliative care practitioners in Germany
Source: BMC Neurol. 2022 Apr 30;22:161. doi: 10.1186/s12883-022-02681-7 (PMC9055769; doi:10.1186/s12883-022-02681-7)
Supplement: Supplementary file 2 — Additional file 2. [file 12883_2022_2681_MOESM2_ESM.csv]

Bogen	Seriendruck-ID	Sind Sie mit dem Begriff der Palliativen Sedierung vertraut?	Wie viele ALS-Patientinnen und ALS-Patienten behandeln Sie im Durchschnitt pro Monat?	Wie lange behandeln Sie schon ALS-Patientinnen und ALS-Patienten?	Haben Sie bereits eine Palliative Sedierung bei einer ALS-Patientin bzw. einem ALS-Patienten durchgeführt?	Wenn ja, bei welchen therapierefraktären Symptomen?	Der Wunsch der Patientin ist für mich nachvollziehbar.	Die Patientin hat ein Recht darauf, dass ihrem Wunsch entsprochen wird.	Ich würde dem Wunsch nur nachkommen, wenn vorherige Versuche einer flachen bzw. intermittierenden Sedierung keine ausreichende Symptomlinderung erzielen konnten.	Ich würde dem Wunsch nur nachkommen, wenn sich die Patientin bereits unmittelbar in der Sterbephase befindet.	Ich würde generell keine kontinuierliche tiefe Sedierung durchführen.	Der Wunsch der Patientin ist für mich nachvollziehbar.	Die Patientin hat ein Recht darauf, dass ihrem Wunsch entsprochen wird.	Ich würde dem Wunsch nur nachkommen, wenn dieser in einer Patientenverfügung dokumentiert ist.	Ich würde dem Wunsch nur nachkommen, wenn sich die Patientin bereits unmittelbar in der Sterbephase befindet.	Der Verzicht auf künstliche Ernährung bei kontinuierlicher tiefer Sedierung wäre in meinen Augen mit einer Tötung auf Verlangen gleichzusetzen.	Der Verzicht auf künstliche Ernährung bei kontinuierlicher und tiefer Sedierung führt zu einem früheren Versterben als es dem Erkrankungsverlauf ohne diese Maßnahme entsprechen würde.	Eine künstliche Ernährung bei einer kontinuierlichen tiefen Sedierung wäre in meinen Augen medizinisch nicht indiziert.	Welches Vorgehen würden Sie im Kontext der zuletzt beschriebenen Situation als moralisch belastender empfinden?	Der Wunsch der Patientin ist für mich nachvollziehbar.	Die Patientin hat ein Recht darauf, dass ihrem Wunsch entsprochen wird.	Ich würde dem Wunsch nur nachkommen, wenn vorherige Versuche einer flachen bzw. intermittierenden Sedierung keine ausreichende Symptomlinderung erzielen konnten.	Ich würde dem Wunsch nur nachkommen, wenn sich die Patientin bereits unmittelbar in der Sterbephase befindet.	Ich würde generell keine kontinuierliche tiefe Sedierung durchführen.	Der Wunsch der Patientin ist für mich nachvollziehbar.	Die Patientin hat ein Recht darauf, dass ihrem Wunsch entsprochen wird.	Ich würde dem Wunsch nur nachkommen, wenn dieser in einer Patientenverfügung dokumentiert ist.	Ich würde dem Wunsch nur nachkommen, wenn sich die Patientin bereits unmittelbar in der Sterbephase befindet.	Der Verzicht auf künstliche Ernährung bei kontinuierlicher tiefer Sedierung wäre in meinen Augen mit einer Tötung auf Verlangen gleichzusetzen.	Der Verzicht auf künstliche Ernährung bei kontinuierlicher und tiefer Sedierung führt zu einem früheren Versterben als es dem Erkrankungsverlauf ohne diese Maßnahme entsprechen würde.	Eine künstliche Ernährung bei einer kontinuierlichen tiefen Sedierung wäre in meinen Augen medizinisch nicht indiziert.	Welches Vorgehen würden Sie im Kontext der zuletzt beschriebenen Situation als moralisch belastender empfinden?	Der Wunsch des Patienten ist für mich nachvollziehbar.	Der Patient hat ein Recht darauf, dass seinem Wunsch entsprochen wird.	Ich würde dem Wunsch nur nachkommen, wenn dieser in einer Patientenverfügung dokumentiert ist.	Ich würde dem Wunsch nur nachkommen, wenn sich der Patient bereits unmittelbar in der Sterbephase befindet.	Die Beendigung der invasiven Beatmung unter Sedierung wäre in meinen Augen mit einer Tötung auf Verlangen gleichzusetzen.	Geschlecht:	Alter:	Neurologie	Anästhesiologie	Innere Medizin	Sonstige	Haben Sie die Zusatz-Weiterbildung Palliativmedizin absolviert?	Haben Sie weitere Anmerkungen zum Thema oder zur Befragung?	Datensatz-Ursprung
1	01015	4	2	5	1	[BILD]	1	1	2	3	4	1	1	2	2	4	2	1	3	1	1	2	2	4	1	1	2	2	4	2	1	3	1	1	2	2	4	2	4	0	0	0	1	1	[BILD]	P
2	00147	4	2	3	1	[BILD]	1	3	2	3	4	1	2	3	3	4	2	2	2	1	2	2	3	4	1	2	3	3	4	2	2	2	1	1	3	4	4	1	3	0	0	1	0	1	[BILD]	P
3	00159	3	3	5	2	[BILD]	2	4	3	1	4	2	4	2	1	3	2	2	2	2	4	3	1	4	2	4	0	1	3	2	3	2	1	4	0	1	3	2	4	1	0	0	0	2	[BILD]	P
4	00181	4	2	2	1	[BILD]	1	1	4	4	4	1	1	4	4	4	4	1	3	3	2	1	1	4	1	1	4	4	4	4	1	3	1	1	4	4	4	1	2	0	0	1	0	1	[BILD]	P
5	00225	4	2		1	[BILD]	1	2	1	4	4	1	2	4	4	4	2	1	2	1	3	1	3	3	1	1	4	4	4	2	1	2	1	2	4	4	4	1	4	0	0	1	0	1	[BILD]	P
6	00226	4	1	1	2	[BILD]	1	2	1	4	3	1	2	1	3	4	2	2	2	1	0	1	4	4	1	0	1	4	4	2	2	2	1	1	1	4	4	1	2	0	0	0	1	1	[BILD]	P
7	00283	4	2	3	2	[BILD]	2	2	1	1	4	1	1	2	3	4	4	1	2	3	4	4	2	4	1	1	1	4	4	4	1	2	1	1	3	4	4	2	2	0	0	0	1	1	[BILD]	P
8	00385	4	2	5	1	[BILD]	1	1	2	3	4	1	1	4	4	4	4	1	3	1	1	2	3	4	1	1	4	4	4	4	1	3	1	1	4	4	4	1	3	0	1	0	0	1	[BILD]	P
9	00460	4	1	1	2	[BILD]	1	4	1	3	4	1	1	4	4	4	4	3	2	1	4	1	3	4	1	2	4	4	4	4	4	2	1	4	4	4	4	1	3	0	1	0	0	1	[BILD]	P
10	00466	3	3	3	2	[BILD]	1	1	1	3	4	1	1	4	4	4	3	4	2	1	1	2	4	4	1	1	4	4	4	3	4	2	1	1	4	4	4	1	2	1	0	0	0	2	[BILD]	P
11	00566	4	2	5	1	[BILD]	1	1	1	4	4	1	1	4	4	4	4	0	2	1	1	1	4	4	1	1	4	4	4	3	3	2	1	1	4	4	4	2	4	1	0	0	0	1	[BILD]	P
12	00574	4	3	5	1	[BILD]	1	1	2	4	4	1	1	4	4	4	3	2	3	1	2	1	4	4	1	1	4	4	4	2	3	3	1	1	4	4	4	2	3	0	0	0	1	1	[BILD]	P
13	00693	3	2	3	2	[BILD]	1	1	1	3	4	1	1	1	4	3	3	1	2	1	1	1	3	4	1	1	1	3	4	2	2	2	1	1	1	4	4	2	3	1	0	0	0	1	[BILD]	P
14	00856	4	2	5	1	[BILD]	1	1	1	1	4	1	1	0	4	0	0	1	2	1	1	1	4	4	1	1	4	4	4	4	4	2	1	1	4	4	4	1	4	0	0	1	0	1	[BILD]	P
15	00927	4	2	3	2	[BILD]	2	3	1	1	3	2	2	1	1	4	2	2	3	2		1	1	3	2	2	1	1	4	2	2	3	2	2	1	2	4	2	3	0	0	1	0	1	[BILD]	P
16	00942	2	2	4	2	[BILD]	1	1	1	3	4	1	1	1	3	3	2	3	2	1	1	2	3	4	1	1	1	3	4	2	3	2	1	1	1	3	4	1	3	1	0	0	0	2	[BILD]	P
17	00105	4	2	5	1	[BILD]	2	2	1	2	4	2	2	1	2	4	4	2		2	2	1	2	4	2	2	1	2	4	4	2		2	1	1	4	4	2	3	1	0	0	1	1	[BILD]	P
18	00295	3	2	5	1	[BILD]	1	1	1	2		2	1	3	4	4	1	3	2	1	1	1	3	4	1	1	3	4	4	1	3	2	1	1	3	3	4	2	4	1	0	0	0	2	[BILD]	P
19	00296	1	2	4	2	[BILD]	0	0	0	0	0	0	0	0	0	0	0	0			0	0	0	0	0	0	0	0	0	0	0		0	0	0	0	0	2	3	1	0	0	1	2	[BILD]	P
20	00312	3	2	5	2	[BILD]	2	2	1	4	4	2	2	3	1	4	2	3	2	2	2	1	1	4	2	2	3	1	4	1	3	2	1	1	4	2	4	2	3	1	0	0	0	2	[BILD]	P
21	00339	4	2	4	2	[BILD]	2	1	2	3	4	1	1	4	4	4	2	2	3	2	1	2	3	4	2	1	3	3	4	2	2	3	2	1	4	4	4	2	2	0	0	1	0	1	[BILD]	P
22	00523	3	2	5	2	[BILD]	1	0	0	1	4	1	1	4	4	4	1	1	3	1	0	0	1	4	1	1	4	4	4	1	1	3	1	1	4	4	4	2	3	1	0	0	0	2	[BILD]	P
23	00554	4	1	3	2	[BILD]	1	2	2	3	4	1	2	2	3	4	4	2	2	1	2	2	3	4	1	2	2	3	4	4	2	2													[BILD]	P
24	00560	4	1	1	2	[BILD]	1	2	2	4	4	1	2	4	4	4	2	1	3	1	2	2	4	4	1	2	4	4	4	2	1	3	1	2	4	4	4	2	3	0	1	0	0	1	[BILD]	P
25	00568	4	2	4	1	[BILD]	1	1	1	4	4	1	1	4	4	4	2	1	1	1	1	1	4	4	1	1	4	4	4	2	1	1	1	1	4	4	4	1	3	0	0	1	1	1	[BILD]	P
26	00740	3	2	5	2	[BILD]	1	2	2	4	4	1	2	4	4	4	4	2	2	1	4	2	2	4	1	4	3	2	4	4	2	2	1	1	4	4	4	2	4	1	0	0	0	2	[BILD]	P
27	00769	4	2	5	2	[BILD]	1	1	2	3	4	1	1	4	3	4	2	1	2	1	1	2	3	4	1	1	4	3	4	2	1	2	1	1	4	2	4	1	4	1	0	0	1	1	[BILD]	P
28	00876	4	2	3	1	[BILD]	1	2	2	4	4	1	1	3	3	3	2	2	2	1	3	2	3	3	1	2	3	3	3	2	2	2	1	1	3	3	3	2	4	0	1	0	0	1	[BILD]	P
29	00894	4	2	5	1	[BILD]	1	1	2	3	4	1	1	3	4	4	4	1	2	1	1	2	2	3	1	1	2	2	4	4	2	2	1	1	4	4	4	2	3	1	0	0	0	1	[BILD]	P
30	00934	4	3	5	2	[BILD]	1	1	1	2	4	1	1	4	4	4	4	1	2	2	2	1	3	4	1	1	3	4	4	3	2	2	1	1	2	3	4	2	2	1	0	0	0	1	[BILD]	P
31	01000	4	2	4	2	[BILD]	1	2	2		4	1	2	4	4	4	4	1	2	2	2	2	3	4	2	2	4	2	3	2	3	2	1	2	4	4	4	1	2	1	0	0	0	1	[BILD]	P
32	01004	2	2	5	2	[BILD]	1	4	4	4	1	1	0	0	0	4	3	2	3	1	4	4	4	1	1	4	0	0	4	2	2	3	1	2	4	0	2	2	4	1	0	0	0	2	[BILD]	P
33	00137	4	1	1	2	[BILD]	2	1	2	3	4	3	1	3	3	4	2	4	3	1	1	2	3	4	1	1	3	4	4	2	4	3	1	1	3	4	3	2	4	0	0	0	1	1	[BILD]	P
34	00139	4	1	2	2	[BILD]	1	1	2	4	4	1	1	4	4	4	1	2	2	1	1	2	4	4	1	1	4	4	4	1	2	2	1	1	4	4	4	2	4	0	1	0	0	1	[BILD]	P
35	00166-1	2	1	5	2	[BILD]	2	1	3	3	4	2	1	2	3	3	2	2	2	2	1	3	3	4	2	1	2	3	3	2	2	2	2	1	2	3	2	2	3	1	0	0	1	2	[BILD]	P
36	00330	4	2	5	2	[BILD]	1	1	4	4	4	1	1	3	4	4	1	1	3	1	1	4	4	4	1	1	4	4	4	1	1	3	1	1	4	4	4	2	4	0	1	0	0	1	[BILD]	P
37	00393	1	2	5	2	[BILD]	1	1	4	2	4	1	1	2	2	4	2	2	3	1	1	2	2	4	1	1	1	3	4	2	3	3	1	1	3	2	2	2	4	1	0	0	0	2	[BILD]	P
38	00449	4	2	3	1	[BILD]	1	2	2	4	4	1	1	4	4	4	4	1	2	1	2	2	4	4	1	1	4	4	4	4	1	2	1	1	4	4	4	2	3	0	0	1	0	1	[BILD]	P
39	00457	4	2	3	2	[BILD]	1	1	2	3	4	1	1	3	3	4	4	1	2	2	2	1	2	3	2	2	4	2	4	4	2	2	1	1	4	3	4	2	4	0	0	1	0	1	[BILD]	P
40	00501	3	2	3	1	[BILD]	1	2	2	2	4	1	2	2	1	2	1	4	2	1	2	2	1	4	1	2	2	1	2	1	4	2	1	2	2	1	2	1	2	1	0	0	0	2	[BILD]	P
41	00549	4	2	4	1	[BILD]	1	1	3	4	4	1	1	4	4	4	3	1	3	1	3	1	2	4	1	1	4	4	4	3	1	3	1	1	4	4	3	2	3	0	0	1	0	1	[BILD]	P
42	00622	4	1	2	2	[BILD]	1	2	2	4	4	1	2	4	4	4	1	2	2	1	3	2	2	0	1	3	2	2	4	2	2	2	1	1	4	4	4	2	3	0	0	1	1	1	[BILD]	P
43	00627	4	2	4	1	[BILD]	1	2	2	3	4	2	2	4	4	4	4	1	2	1		2	3	4	2	3	4	3	2	0	4	3	1	1	4	3	3	1	4	0	0	1	0	1	[BILD]	P
44	00688	4	2	3	2	[BILD]	1	1	2	4	4	1	1	4	4	4	2	0	2	1	1	2	4	4	1	1	4	4	4	2	0	2	1	1	4	4	3	1	2	1	0	0	0	2	[BILD]	P
45	00720	4	2	2	2	[BILD]	1	4	1	4	4	1	4	2	4	4	2	4	2	1	4	1	4	4	1	4	2	4	4	2	4	2	1	0	2	4	4	2	2	0	0	1	0	1	[BILD]	P
46	00725	4	2	3	1	[BILD]	1	2	2	0	0	1	1	4	4	4	4	4	2	1	1	1	4	4	1	1	4	4	4	4	4	2	1	1	4	4	4	1	4	0	1	0	0	1	[BILD]	P
47	00786	2	2	5	1	[BILD]	2	2	2	2	4	2	2	2	2	4	2	1	2	2	3	2	2	4	2	2	2	2	4	2	1	2	2	2	1	2	2	2	4	1	1	0	0	2	[BILD]	P
48	00788	3	2	5	2	[BILD]	1	1	2	4	4	1	1	2	3	4	2	2	2	2	2	1	3	3	1	2	2	3	4	2	2	2	1	2	2	3	3	2	4	1	0	0	0	2	[BILD]	P
49	00886	4	2	4	2	[BILD]	1	3	2	4	3	1	3	4	4	3	3	1	2	3	4	3	4	2	2	4	3	3	4	3	1	2	1	3	4	3	2	1	3	0	0	1	0	1	[BILD]	P
50	00938	3	2	5	2	[BILD]	1	3	1	2	3	1	3	1	2	3	1	1	2	1	3	1	2	3	1	3	1	2	3	1	1	2	1	1	2	4	4	2	4	1	0	0	0	2	[BILD]	P
51	00947	3	2	5	2	[BILD]	2	4	1	3	4	2	4	1	3	2	3	2	2	1	4	1	4	4	2	4	1	3	2	3	2	2	1	1	1	4	4	2	4	1	0	0	0	2	[BILD]	P
53	00979	4	2	5	1	[BILD]	1	1	1	2	4	1	1	4	4	4	3	1	3	2	0	4	1	4	2	0	4	3	4	2	0	3	1	1	4	4	4	2	3	0	0	1	0	1	[BILD]	P
54	00088	4	2	5	1	[BILD]	1	1	2	4	4	1	1	4	4	4	2	2	2	2	2	1	4	4	2	1	4	4	4	2	2	2	1	1	4	4	4	1	3	1	0	0	0	1	[BILD]	P
55	00100	3	2	5	1	[BILD]	1	1	1	4	4	1	1	3	4	4	4	1	2	2	2	2	3	3	2	3	2	4	2	2	3	3	1	1	4	4	4	2	3	1	0	0	0	2	[BILD]	P
56	00279	4	2		2	[BILD]	1	2	1	3	4	1	1	4	3	4	1	1	3	1	4	1	3	3	1	1	4	3	4	1	1	3	1	1	4	4	4	1	4	0	0	0	1	1	[BILD]	P
57	00291	1	2	4	2	[BILD]	1	1	1	4	1	1	1	3	4	4	2	3	2	1	1	1	4	1	1	1	3	4	4	2	3	2	1	1	3	4	2	2	3	1	0	0	0	2	[BILD]	P
58	00332	4	1	1	2	[BILD]	1	1	3	3	1	1	1	1	4	4	1	1	2	1	1	2	4	4	1	1	1	4	4	4	1	2	1	1	3	4	4	2	3	0	0	0	1	1	[BILD]	P
59	00364	4	2	2	2	[BILD]	1	2	1	3	4	1	2	1	3	1	3	2	2	2	2	1	3	4	2	2	3	3	4	3	2	2	1	1	3	3	3	2	3	0	0	1	0	1	[BILD]	P
60	00381	4	2	3	1	[BILD]	1	2	2	4	4	1	1	4	4	4	4	1		1	2	2	4	4	1	1	4	4	4	4	1		1	1	4	4	4	1	2	0	0	1	0	1	[BILD]	P
61	00398	4	2	5	2	[BILD]	1	1	1	3	4	1	1	3	2	4	4	1	3	2	2	1	3	4	1	2	2	2	4	4	2	3	1	1	4	2	4	2	3	1	0	0	0	2	[BILD]	P
62	00423	3	2	5	2	[BILD]	1	1	4	4	4	1	1	4	4	4	3	1	2	1	1	2	3	3	1	2	4	3	4	3	1	2	1	1	4	4	4	2	3	1	1	0	0	2	[BILD]	P
63	00448	4	1	1	2	[BILD]	1	4	2	4	3	1	4	4	4	4	2	4		1	4	2	4	4	1	4	4	4	4	3	3		1		4	3	4	1	3	0	1	0	0	1	[BILD]	P
64	00630	3		5	1	[BILD]	1	4	2	3	4	1	4	4	3	4	1	2		1	4	2	2	4	1	4	4	2	4	1	2		1	4	4	2	4	2	4	0	1	0	0	1	[BILD]	P
65	00632	4	1	1	2	[BILD]	1	1	1	3	4	1	1	4	4	4	2	1	2	1	1	1	3	4	1	1	4	4	4	2	2	3	1	1	4	4	4	1	4	0	0	1	0	1	[BILD]	P
66	00640	4	1	1	2	[BILD]	1	2	3	3	4	2	2	2	4	4	3	2	2	2	3	3	2	3	2	3	2	2	3	3	3	3	1	2	2	3	3	1	2	0	0	1	0	1	[BILD]	P
67	00732	4	2	1	2	[BILD]	1	1	1	4	4	1	1	4	4	4	4	1	2	1	2	1	4	4	1	1	4	4	4	3	2	2	1	3	4	1	1	1	3	0	0	1	0	1	[BILD]	P
68	00839	4	2	5	1	[BILD]	1	2	2	3	4	1	1	4	4	4	2	1		2	3	2	1	3	2	2	4	4	4	2	2		1	1	4	4	4	2	4	1	0	0	1	2	[BILD]	P
69	00880	4	1	3	1	[BILD]	2	1	1	4	4	1	1	4	4	4	3	1	2	1	4	3	4	4	1	4	1	4	4	3	1	3	1	1	3	4	4	2	3	0	1	0	0	1	[BILD]	P
71	00903	3	1	1	2	[BILD]																																3	4	0	0	1	0	1	[BILD]	P
72	00918	4	2	3	1	[BILD]	1	2	1	3	4	1	2	3	3	4	4	2	3	1	2	2	3	4	1	2	3	3	4	4	2	3	1	2	3	3	4	1	2	0	0	1	0	1	[BILD]	P
73	00933	3	2	3	2	[BILD]	2	3	2	0	0	2	3	2	2	2	2	2	2	2	3	3	3	0	2	3	2	2	2	2	2		2	3	2	2	2	1	3	1	0	0	0	2	[BILD]	P
74	00966	4	2	4	2	[BILD]	1	2	1	3	2	1	1	1	2	4	2	2	2	2	3	0	2	1	1	2	1	1	3	1	2	2	1	1	1	3	4	1	3	0	0	1	0	1	[BILD]	P
75	00015	3	2	5	2	[BILD]	1	1	1	2	4	1	2	2	3	2	2	4	3	1	2	2	3	4	1	3	3	3	2	2	4	3	1	1	2	2	1	2	4	1	0	0	0	2	[BILD]	P
76	00049	3	2	5	2	[BILD]	1	2	1	4	4	1	1	4	4	4	2	1	2	1	2	1	4	4	1	1	4	4	4	2	1	2	1	2	4	4	4	2	2	1	0	0	0	2	[BILD]	P
77	00078	3	2	2	2	[BILD]	1	1	1	4	4	1	1	1	4	4	4	1	2	1	1	1	4	4	1	1	1	4	4	4	1	2	1	1	1	4	4	1	2	0	0	0	1	1	[BILD]	P
78	00122	1	2	4	2	[BILD]	2	2	2	2	2	2	3	2	2	3	2	4	3	2	2	2	2	2	2	3	2	2	3	2	4	3	2	2	2	2	4	2	4	1	0	0	0	2	[BILD]	P
79	00141	4	2	2	1	[BILD]	2	2	4	4	4	1	1	4	4	4	3	2	3	2	3	3	3	3	1	1	4	4	4	3	2	3	1	1	3	4	4	1	3	0	0	0	1	1	[BILD]	P
80	00153	3	3	5	1	[BILD]	1	2	1	1	3	1	1	4	2	4	2	1	2	2	3	1	2	4	1	1	4	2	4	2	1	2	1	1	2	2	4	2	3	1	0	0	0	2	[BILD]	P
81	00221	3	1	1	2	[BILD]	1	1	1	4	4	2	1	1	4	4	2	2	2	1	2	1	4	4	1	1	2	4	4	2	2	2	1	1	1	3	4	2	3	0	0	1	0	1	[BILD]	P
82	00232	4	2	3	1	[BILD]	1	1	1	3	4	1	1	3	3	4	3	4	3	1	1	1	3	4	1	1	3	3	4	3	4	3	1	1	3	3	4	1	2	0	0	1	0	1	[BILD]	P
83	00234	4	2	3	2	[BILD]	1	1	2	4	4	1	1	4	4	4	2	3	3	1	2	2	4	4	1	3	4	4	4	2	3	3	1	1	4	4	4	2	4	0	0	1	0	1	[BILD]	P
84	00253	2	1	5	2	[BILD]	1	2	1	3	4	2	2	2	2	3	2	3	1	2	2	1	3	3	3	2	1	2	2	1	4	2	1	1	1	2	3	2	4	1	0	0	0	2	[BILD]	P
85	00302	4	2	5	2	[BILD]	1	2	1	4	4	1	2	3	4	4	2	1	1	3	3	1	2	4	2	3	4	2	3	2	1	1	1	2	4	3	4	2	3	1	0	0	0	2	[BILD]	P
86	00303	4	2	5	2	[BILD]	2	2	1	4	4	1	1	3	4	3	2	2	2	3	4	0	2	2	4	4	0	2	2	2	1	3	1	1	0	0	4	2	3	1	0	0	0	2	[BILD]	P
87	00362	4	2	5	1	[BILD]	2	1	2	4	4	2	1	4	4	4	4	2	3	2	1	2	4	4	1	1	4	4	4	4	2	3	2	1	4	4	4	2	4	0	0	1	0	1	[BILD]	P
88	00430	4	2	3	1	[BILD]	1	0	2	0	0	1	0	0			2	0	2	1	0	0	0	0	1	0	0	0	0	0	0	2	1	2	0	3	0	2	2	1	0	0	0	2	[BILD]	P
89	00475	4	2	3	1	[BILD]	2	2	3	4	4	2	2	4	4	4	2	2	2	2	2	3	4	4	2	2	4	4	4	2	2	2	1	1	4	4	4	1	4	0	1	0	0	1	[BILD]	P
90	00508	4	1	1	2	[BILD]	1	1	3	4	4	1	1	4	4	4	4	1	3	1	1	1	4	4	1	1	4	4	4	4	1	3	1	1	4	4	4	2	2	0	0	1	0	1	[BILD]	P
91	00647	4	2	2	1	[BILD]	1	2	1	3	4	1	2	4	4	3	0	3	3	1	2	1	4	4	1	2	4	3	3	0	3	3	1	2	0	3	0	2	4	0	0	0	1	1	[BILD]	P
92	00648	4	2	2	2	[BILD]	1	1	1	4	4	1	1	2	4	4	2	2	2	1	1	1	4	4	1	1	2	4	4	2	2	2	1	1	2	4	4	2	4	1	0	0	1	1	[BILD]	P
93	00726	4	2	3	1	[BILD]	1	1	4	4	4	1	1	4	4	4	4	1	3	1	2	1	1	4	1	1	4	1	4	4	1	3	1	1	4	4	4	2	5	0	1	0	0	1	[BILD]	P
94	00747	1	2	5	2	[BILD]	1	1	0	4	4	1	1	4	2	4	4	1	3	1	1	4	4	4	1	1	3	3	4	2	3	3	1	1	4	4	4	2	5	1	0	0	0	2	[BILD]	P
95	00791	4	2	5	1	[BILD]	1	1	4	4	4	2	1	4	4	4	2	4	2	3	2	0	4	3	2	2	4	4	4	3	4	3	1	1	4	4	4	2	3	1	0	0	0	2	[BILD]	P
96	00065	3	2	5	2	[BILD]	2	3	1	4	4	1	1	4	4	3	2	1	2	2	2	1	4	4	1	1	4	4	3	2	1	2	2	2	3	4	3	2	3	1	0	0	0	2	[BILD]	P
97	00080	2	2	2	2	[BILD]	1	2	2	3	4	1	2	2	3	2	1	2	2	1	3	0	2	4	1	3	0	2	2	1	3	3	1	1	2	3	2	2	2	1	0	0	0	2	[BILD]	P
98	00162	1	2	1	2	[BILD]	1	1	1	4	4	1	2	2	2	4	1	4	2	1	3	2	2	4	1	3	2	2	4	1	4	2	1	2	2	2	4	2	3	1	0	0	0	2	[BILD]	P
99	00189	4	2	2	1	[BILD]	1	1	3	4	4	1	1	1	2	4	4	1	3	1	2	3	3	4	1	1	2	4	4	4	1	3	1	1	2	3	4	2	2	0	0	0	1	1	[BILD]	P
100	00419	4	2	5	1	[BILD]	1	1	1	4	4	2	1	4	4	4	1	3	2	1	1	2	4	4	1	1	4	4	4	1	4	2	1	1	4	4	4	2	2	1	0	0	0	1	[BILD]	P
101	00456	4	2	4	1	[BILD]	1	1	1	4	4	1	1	1	4	4	1	1	1	1	1	1	4	4	1	1	1	4	4	1	1	1	1	1	1	4	4	2	4	0	0	1	0	1	[BILD]	P
102	00474	4	2	1	2	[BILD]	1	2	1	3	4	1	2	3	3	4	3	2	2	1	3	1	3	4	1	3	3	3	4	3	2	2	1	2	3	4	4	2		0	0	1	0	1	[BILD]	P
103	00588	4	2	4	1	[BILD]	1	2	1	2	4	1	1	4	3	4	3	2	2	1	2	1	2	4	1	1	4	3	3	2	1	2	1	1	4	4	4	1	3	0	0	0	1	1	[BILD]	P
104	00607	2	2	4	2	[BILD]	3	2	2	3	4	3	2	4	3	4	2	2	3	3	2	2	3	4	3	2	4	3	4	2	2	3	1	1	4	4	4	2	3	1	0	0	0	2	[BILD]	P
105	00613	2	2	5	2	[BILD]	2	1	2	2	4	2	1	3	2	3	1	2	3	2	3	2	2	2	2	2	2	2	2	1	2	3	1	1	3	3	3	2	3	1	0	0	0	2	[BILD]	P
106	00624	4	2	4	1	[BILD]	1	1	1	2	4	1	1	1	3	4	4	1	2	1	1	1	3	4	1	1	1	3	4	4	1	2	1	1	1	1	4	2	4	0	1	0	0	1	[BILD]	P
107	00633	4	2	2	2	[BILD]	1	2	1	3	4	1	2	4	4	4	2	2	2	1	2	1	4	4	1	3	4	4	3	1	3	3	1	1	4	4	4	1	2	0	0	1	0	1	[BILD]	P
108	00635	4	1	1	2	[BILD]	2	2	1	4	4	3	3	3	3	4	2	3	3	4	4	4	2	4	4	4	4	2	4	2	3	3	2	2	2	3	3	2	3	0	0	1	0		[BILD]	P
109	00637	4	2	2	1	[BILD]	1	2	1	2	4	1	1	4	4	4	2	3	3	1	3	2	2	4	1	3	1	2	4	2	3	3	1	1	4	4	4	2	4	0	0	1	1	1	[BILD]	P
110	00649	4	2	2	2	[BILD]	1	1	1	4	4	1	1	4	4	4	2	1	2	1	2	1	4	4	1	1	4	4	4	2	1	2	1	1	4	4	4	1	4	0	0	1	0	1	[BILD]	P
111	00714	4	2	3	1	[BILD]	1	2	1	3	4	1	2	4	4	4	2	1	2	1	2	1	4	4	1	2	4	4	4	2	1	2	1	2	4	3	4	2	4	0	0	1	0	1	[BILD]	P
112	00716	4	1	1	2	[BILD]	1	1	4	4	4	2	1	4	4	4	1	4	1	1	1	1	4	4	1	1	1	4	2	1	4	3	1	1	1	4	3	2	4	0	1	0	0	1	[BILD]	P
113	00724	4	1	1	2	[BILD]																																2	4	0	0	1	1	1	[BILD]	P
114	00773	3	4	4	2	[BILD]	2	2	1	4	4	2	2	1	4	4	2	2	1	2	2	2	3	4	2	2	2	3	4	1	2	1	1	1	4	4	4	2	2	1	0	0	0	2	[BILD]	P
115	00846	3	3	5	2	[BILD]	1	3	2	1	2	1	3	2	1	1	1	2	3	4	4	4	2	1	3	3	3	2	1	1	4	3	1	2	2	2	3	2	4	1	0	0	1	2	[BILD]	P
116	00973	4	1	4	2	[BILD]	1	2	1	3	4	2	2	3	3	3	3	0	2	2	3	2	2	0	2	3	2	2	3	3	0	2	2	2	3	3	3	2	3	0	0	1	0	1	[BILD]	P
117	00028	4	2	4	2	[BILD]	1	1	1	4	4	1	1	4	4	4	1	1	2	1	1	1	4	4	1	1	4	4	4	1	1	2	1	1	4	4	4	1	3	0	0	1	0	1	[BILD]	P
118	00123	4	2	5	2	[BILD]	1	2	1	4	4	1	1	4	4	4	3	2	3	1	2	1	4	4	1	2	4	4	4	3	2	3	1	1	4	4	4	2	4	0	1	0	0	1	[BILD]	P
119	00199	1	2	5	2	[BILD]	1	2	2	4	0	1	2	2	3	3	2	2	3	1	2	2	3	0	1	2	1	3	3	2	0	3	1	2	1	3	4	2	3	1	0	0	0	2	[BILD]	P
120	00249	3	2	5	2	[BILD]	1	2	2	2	4	1	2	0	2	2	2	3	2	1	2	2	2	4	1	2	0	2	2	2	4	2	1	2	1	2	2	1	3	1	0	0	0	2	[BILD]	P
121	00254	4	2	5	2	[BILD]	1	1	1	4	4	1	1	4	4	4	2	1	1	1	4	4	1	1	1	4	4	1	4	2	1	1	1	1	4	4	4	1	3	1	0	0	0	1	[BILD]	P
122	00322	1	2	5	2	[BILD]	2	2	2	2	3	2	2	3	2	3	2	4	3	2	3	2	2	3	2	3	2	2	3	2	4	3	1	2	3	3	3	2	3	1	0	0	0	2	[BILD]	P
123	00372	4	2	3	1	[BILD]	1	1	1	4	4	1	1	4	4	4	1	1		1	1	2	4	4	1	1	4	4	4	0	1		1	1	4	4	4	2	2	0	1	0	0	1	[BILD]	P
124	00378	4	2	4	1	[BILD]	1	2	1	4	4	1	1	4	4	4	4	2	2	1	3	0	2	4	1	3	0	2	2	4	2	2	1	1	4	4	4	2	4	0	1	0	0	1	[BILD]	P
125	00497	3	3	4	2	[BILD]	1	2	1	3	4	1	1	4	4	4	3	2	3	1	1	1	3	4	1	1	3	3	4	3	2	3	1	1	4	4	4	2	2	1	0	0	0	1	[BILD]	P
126	00503	3	2	5	2	[BILD]	1	2	1	3	4	1	2	3	3	4	3	1	3	1	2	1	3	4	1	2	3	4	4	2	2	3	1	1	4	4	4	2	4	1	0	0	0	2	[BILD]	P
127	00584	4	2	3	1	[BILD]	1	1	3	3	4	1	1	1	3	4	4	1		1	1	3	3	4	1	1	1	3	4	4	1		1	1	1	3	4	2	4	0	0	0	1	1	[BILD]	P
128	00599	4	1	3	2	[BILD]	1	2	1	3	4	1	1	3	4	4	1	4	2	1	3	1	4	4	1	3	3	3	0	1	0	2	1	1	4	4	4	1	4	1	0	0	1	2	[BILD]	P
129	00620	4	2	5	1	[BILD]	1	2	3	4	3	2	2	4	4	4	3	3	3	1	2	3	3	4	1	2	4	3	4	3	3	3	1	1	4	4	4	2	4	0	0	1	0	1	[BILD]	P
130	00659	1	3	5	1	[BILD]	1	1	1	4	4	1	1	4	4	4	2	2	2	2	2	1	4	4	2	2	4	4	4	2	2	2	1	1	3	4	2	2	4	1	0	0	0	2	[BILD]	P
131	00776	4	2	3	2	[BILD]	1	1	1	4	4	1	1	4	4	4	3	2	3	1	1	2	4	4	1	1	4	4	4	3	2	3	1	1	4	4	3	2	2	1	0	0	0	1	[BILD]	P
132	00785	4	2	5	1	[BILD]	1	2	1	2	4	1	2	2	2	3	2	2	3	1	2	1	2	4	1	2	2	2	3	1	2	3	1	2	2	2	3	2	4	1	0	0	0	2	[BILD]	P
133	00809	4	2	5	2	[BILD]	2	2	1	2	3	1	1	0	4	3	3	2	3	2	3	1	2	2	2	0	4	4	4	2	2	3	1	2	0	3	4	1	2	1	0	0	0	1	[BILD]	P
134	00830	2	2	5	2	[BILD]	1	1	2	1	4	1	1	2	4	1	1	1	3	1	1	2	4	4	1	1	4	4	1	1	4	3	1	1	4	4	1	2	4	1	0	0	0	2	[BILD]	P
135	00833	4	1	5	2	[BILD]	1	1	1	2	3	2	2	2	2	2	2	2	3	1	2	2	2	3	1	2	1	2	2	2	2	2	1	1	2	3	3	2	4	1	0	0	0	2	[BILD]	P
136	00867	4	2	3	2	[BILD]	1	1	3	3	4	1	1	4	4	4	2	2	2	1	2	2	3	4	1	2	4	3	4	2	2	2	1	1	3	3	4	1	4	0	0	0	1	1	[BILD]	P
137	00871	4	2	3	2	[BILD]	2	1	1	1	3	2	1	1	1	4	2	0	2	3	2	3	3	0	3	1	1	1	4	2	0	3	1	1	1	1	3	1	3	0	0	1	0	1	[BILD]	P
138	00874	4	2	3	1	[BILD]	1	1	2	4	4	1	1	2	4	4	4	2	2	1	2	2	4	4	1	1	2	4	4	4	2	2	1	1	2	4	4	2	3	0	0	0	1	1	[BILD]	P
139	00932	2	2	4	2	[BILD]	1	4	4	3	1	4	4	4	3	2	2	0	2	4	4	4	3	1	4	4	4	3	2	2	0	2	1	4	4	4	1	2	3	1	0	0	0	2	[BILD]	P
140	00961	4	2	3	1	[BILD]	1	2	1	3	4	1	2	1	3	4	2	0	2	2	2	1	3	4	1	2	4	4	4	0	1	2	1	1	4	4	4	1	3	0	1	0	0	1	[BILD]	P
141	00980	4	2	4	1	[BILD]	1	1	2	4	4	1	1	4	4	4	2	1	3	1	1	2	4	4	1	1	4	4	4	2	1	3	1	1	4	4	4	1	3	0	1	0	1	1	[BILD]	P
142	00989	4	2	2	1	[BILD]	1	1	4	4	4	1	1	4	4	4	4	1	2	1	1	2	4	4	1	1	4	4	4	4	1		1	1	4	4	4	1	4	0	1	0	0	1	[BILD]	P
143	00070	2	2	5	1	[BILD]	2	2	1	4	4	2	2	4	4	4	3	2	3	2	2	1	4	4	2	2	4	4	4	3	2	3	1	2	3	2	3	2	4	1	0	0	0	2	[BILD]	P
144	00190	4	2	5	1	[BILD]	1	3	1	2	4	1	3	1	2	4	3	2	3	1	3	3	1	4	1	3	1	2	4	3	2	3	1	1	0	3	4	2	5	0	0	0	1	1	[BILD]	P
145	00260	1	2	5	2	[BILD]	1	3	2			1	3	2	3	4	0	1	2	1	2	2	4	3	1	2	1	3	4	0	1	2	1	1	1	4	3	1	4	1	0	0	0	2	[BILD]	P
146	00268	4	2	5	1	[BILD]	1	2	1	1	2	1	2	4	1	2	1	1	2	1	3	2	1	1	1	2	4	1	3	1	2	2	1	2	4	1	3	2	5	1	0	0	0	2	[BILD]	P
147	00273	4	2	2	1	[BILD]	1	1	1	3	4	1	1	3	3	4	1	1	2	1	1	2	3	4	1	1	1	2	4	1	1	2	1	1	1	2	4	2	4	0	0	0	1	1	[BILD]	P
148	00331	4	1	4	1	[BILD]	1	2	3	2	4	1	2	2	2	4	3	4	2	1	2	3	2	4	1	2	2	2	4	2	4	2	1	2	2	2	4	2	4	0	0	0	1	1	[BILD]	P
149	00366	4	2	5	1	[BILD]	1	2	1	3	4	1	2	4	4	4	2	4		1	2	1	4	4	1	2	4	4	4	2	4		1	1	4	4	4	2	3	0	1	0	0	1	[BILD]	P
150	00382	4	2	5	1	[BILD]	1	1	3	4	4	1	1	2	4	4	2	1	2	1	2	3	3	4	1	1	2	4	4	2	1	2	1	1	2	4	4	2	3	0	1	0	0	1	[BILD]	P
151	00445	4	1	3	2	[BILD]	2	3	1	2	1	2	2	1	1	3	3	1	2	2	3	1	2	1	2	2	1	1	3	3	1	2	2	2	1	1	4	1	3	0	1	0	0	1	[BILD]	P
152	00462	4	2	2	1	[BILD]	1	4	1	4	4	1	1	4	4	4	4	1	2	1	4	1	4	4	1	1	4	4	4	2	1	2	1	4	4	4	4	1	4	0	0	0	1	1	[BILD]	P
153	00528	2	2	5	1	[BILD]	1	1	1	2	4	1	2	2	2	3	2	4	2	1	2	2	2	4	1	2	2	2	3	2	4	2	1	2	3	3	2	1	3	1	0	0	0	2	[BILD]	P
154	00543	3	2	5	2	[BILD]	2	3	2	2	4	2	3	2	2	4	2	0	1	2	3	2	2	4	2	3	2	2	4	2	0	1	2	3	2	2	2	2	4	1	0	0	0	2	[BILD]	P
155	00558	2	1	1	2	[BILD]	1	1	3	4	4	1	1	4	4	4	2	1		1	3	2	1	4	1	1	4	4	4	3	0		1	1	3	4	1	1	4	0	0	1	0	1	[BILD]	P
156	00575	4	2	4	1	[BILD]	1	1	4	4	4	1	1	4	4	4	4	1		1	1	4	4	4	1	1	4	4	4	4	1	2	1	1	4	4	4	1	3	0	0	1	0	1	[BILD]	P
157	00580	4	2	3	1	[BILD]	1	1	1	4	4	1	1	4	4	4	3	1	2	2	3	3	1	4	2	3	3	1	3	4	3	2	1	1	4	4	4	2	4	0	0	0	1	1	[BILD]	P
158	00631	4	2	2	1	[BILD]	1	1	1	1	4	1	1	2	1	4	1	1	3	4	4	4	2	4	2	2	2	1	3	2	2	1	1	1	1	1	2	2	4	0	1	0	0	1	[BILD]	P
159	00651	4	2	3	1	[BILD]	1	2	2	4	4	1	2	4	4	4	1	1	3	1	2	2	4	4	1	2	4	4	4	1	1	3	1	2	4	4	4	2	2	0	0	1	0	1	[BILD]	P
160	00661	2	2	5	1	[BILD]	1	1	1	4	4	1	1	4	4	4	1	2	2	2	1	2	3	4	1	1	4	4	4	2	3	3	1	1	4	4	2	2	4	1	0	0	0	2	[BILD]	P
161	00705	2	2	4	2	[BILD]	1	2	1	3	2	1	2	4	4	4	3	4	2	2	2	1	1	4	1	2	3	3	4	3	4	2	1	1	1	3	3	2	2	1	0	0	0	2	[BILD]	P
162	00744	3	2	5	2	[BILD]	1	1	2	3	4	1	1	3	3	3	0	3	2	1	1	2	3	4	1	1	3	3	3	0	0	2	1	1	3	3	0	2	3	1	0	0	0	2	[BILD]	P
163	00796	3	2	5	2	[BILD]	1	2	2	4	4	1	2	2	4	4		1	2	2	2	1	2	4	2	2	1	2	3	2	1	3	1	1	1	3	4	2	3	1	0	0	0	2	[BILD]	P
164	00865	4	2	4	2	[BILD]	1	2	1	4	3	1	2	2	4	4	1	1	2	1	2	1	3	4	1	2	2	4	4	1	1	2	1	2	2	4	4	2	4	0	0	1	0	1	[BILD]	P
165	00915	4	2	5	1	[BILD]	1	1	4	3	4	1	1	4	4	4	2	1	2	1	1	1	3	4	1	1	4	4	4	2	1	2	1	1	4	3	4	2	4	0	1	0	0	1	[BILD]	P
166	00940	3	2	5	1	[BILD]	2	2	2	4	4	1	1	4	4	4	3	2															1	1	4	4	4	1	5	1	0	0	1	2	[BILD]	P
167	00957	2	2	5	2	[BILD]	1	2	1	4	4	1	1	3	3	4	2	2	2	2	3	1	3	3	1	2	3	3	4	2	3	2	1	1	4	3	4	2	4	1	0	0	0	2	[BILD]	P
168	00068	4	3	5	1	[BILD]	1	2	1	4	4	1	2	4	4	4	4	1	3	1	2	1	4	4	1	2	3	2	4	3	1	3	1	1	4	4	4	2	3	1	0	0	0	2	[BILD]	P
169	00086	4	2	5	2	[BILD]	1	2	2	4	3	1	1	1	4	4	4	1	3	2	2	3	4	3	1	2	1	2	4	3	1	3	1	1	2	2	4	1	4	0	0	1	0	1	[BILD]	P
170	00106	3	2	5	2	[BILD]	2	2	1	3	4	2	2	3	3	4	0	2	2	2	2	1	2	4	2	2	3	2	4	2	2	2	1	1	4	3	4	2	4	1	0	0	1	2	[BILD]	P
171	00131	3	2	5	2	[BILD]	1	1	1	4	4	2	2	1	4	3	2	4	1	1	2	1	1	4	1	3	1	1	3	2	4		1	3	1	1	3	2	3	1	0	0	1	2	[BILD]	P
172	00200	4	2	5	2	[BILD]	1	2	1	3	4	1	1	4	4	4	4	1		1	2	2	3	4	1	1	4	4	4	4	1	3	1	1	4	4	4	2	4	1	0	0	1	1	[BILD]	P
173	00261	3	2	5	2	[BILD]	1	4	0	1	4	2	4	4	1	2	2	3	3	2	4	0	1	4	2	4	4	1	2	2	3		1	4	4	1	3	2	4	1	0	0	1	2	[BILD]	P
174	00270	3	2	5	1	[BILD]	2	1	2	4	4	1	1	4	4	4	4	1	2	1	1	2	4	4	1	1	4	4	4	2	1	2	1	1	4	4	4	2	4	1	0	0	0	2	[BILD]	P
175	00346	3	1	5	2	[BILD]	1	1	1	2	4	1	2	1	2	2	1	3	3	1	2	1	1	4	1	2	1	2	2	1	3	3	1	1	1	2	4	2	4	1	0	0	0	2	[BILD]	P
176	00469	4	2	4	2	[BILD]	2	1	0	0	4	1	1	4	4	4	4	1	2	2	1	0	4	4	1	1	4	4	4	4	1	2	1	1	4	4	4	2	3	0	1	0	0	1	[BILD]	P
177	00652	4	2	4	1	[BILD]	1	1	1	3	4	1	1	4	4	1	1	1	3	1	1	1	4	4	1	1	4	4	4	1	1	3	1	1	4	4	4	2	4	0	0	0	1	1	[BILD]	P
178	00707	1	2	5	2	[BILD]	1	2	1	3	4	1	1	2	4	3	2	2	1	2	3	1	2	2	1	2	2	3	3	2	2	1	1	2	2	3	3	1	3	1	0	0	0	2	[BILD]	P
179	00715	4	2	3	1	[BILD]	1	1	1	3	4	1	1	1	4	4	3	1	2	2		1	2	4	1	1	1	3	4	3	1	2	1	1	1	3	4	2	5	0	0	0	1	1	[BILD]	P
180	00718	4	2	4	2	[BILD]	1	4	2	4	4	1	4	0	0	2	2	4	3	1	4	1	3	4	1	4	0		2	2	4	3	1	4	0	2	2	1	3	0	0	0	1	1	[BILD]	P
181	00734	1	2	5	2	[BILD]	1	2	1	2	4	2	3	2	2	4	1	4		3	3	2	1	0	3	4	2	2	3	2	2	3	1	1	2	3	0	2	4	1	0	0	0	2	[BILD]	P
182	00813	4	1	5	1	[BILD]	2	1	3	4	4	2	1	3	4	4	2	2	2	2	1	3	4	4	2	1	3	4	4	2	3	2	2	1	3	4	4	2	5	1	0	0	1	2	[BILD]	P
183	00861	4	1	5	2	[BILD]	1	2	2	4	4	1	1	4	4	4	4	2	3	1	2	1	4	4	1	1	4	4	4	4	2	3	1	1	4	4	4	1	3	0	0	1	0	1	[BILD]	P
184	00883	4	2	4	1	[BILD]	1	1	4	4	4	1	1	4	4	4	1	1	2	1	1	1	4	4	1	4	4	4	4	1	4	2	1	1	4	4	4	2	2	0	0	1	0	1	[BILD]	P
185	00904	3	2	2	1	[BILD]	1	2	1	4	4	1	1	4	4	4	2	1	2	1	2	1	3	4	1	2	4	4	4	1	1	2	1	2	4	4	4	1	3	0	0	1	0	1	[BILD]	P
186	00909	4	2	4	2	[BILD]	2	2	1	4	4	2	2	4	3	4	3	1	2	2	2	1	3	3	2	2	4	3	4	3	1	2	1	1	4	4	4	2	3	0	0	0	1	1	[BILD]	P
187	01037	4	2	5	1	[BILD]	2	2	2	3	4	2	2	4	4	4	3	2	3	2	2	2	3	4	2	2	3	4	4	3	2	3	2	2	4	4	4	2	3	0	0	1	0	1	[BILD]	P
188	01038	2	2	3	2	[BILD]	1	1	1	2	4	1	1	3	3	3	2	3	3	1	1	1	3	3	1	2	2	2	3	2	3	3	1	2	2	2	2	1	3	1	0	0	0	2	[BILD]	P
189	01039	3	3	5	1	[BILD]	1	1	2	3	4	1	2	2	2	3	3	2	3	1	2	1	3	3	1	2	2	2	3	2	2	3	1	2	2	2	3	2	3	1	0	0	1	2	[BILD]	P
190	00052	3	2	5	2	[BILD]	1	2	1	3	3	1	2	4	3	4	3	2	2	2	2	2	0	3	2	2	4	3	4	3	2	2	1	1	4	4	4	2	3	1	0	0	0	2	[BILD]	P
191	00156	3	2	2	1	[BILD]	1	1	2	4	4	1	1	4	4	4	2	2	2	1	1	2	4	4	1	1	4	3	4	1	2	2	1	1	4	4	4	2	3	1	0	0	1	2	[BILD]	P
192	00230	4	1	1	2	[BILD]	1	2	1	2	4	1	2	2	1	4	4	1	1	1	2	1	2	4	1	2	2	2	3	4	1	1	1	2	2	2	4	2	5	0	0	1	0	1	[BILD]	P
193	00262	3	2	5	2	[BILD]	1	2	2	4	4	1	1	4	4	4	2	2	1	1	1	2	4	4	1	1	4	4	4	2	2	1	1	1	4	0	2	2	3	1	0	0	0	2	[BILD]	P
194	00280	4	1	1	2	[BILD]	1	1	2	4	4	1	1	4	4	4	3	2	2	1	1	2	4	4	1	1	4	4	4	2	2	2	1	1	4	4	4	1	3	0	0	1	0	1	[BILD]	P
195	00286	4	1	3	1	[BILD]	1	1	2	3	4	1	1	4	4	4	3	4	2	1	2	2	2	4	1	2	4	2	4	3	4	2	1	1	4	3	4	2	3	0	0	1	0	1	[BILD]	P
196	00309	4	2	4	1	[BILD]	1	1	2	3	4	1	1	4	4	4	1	1	2	1	1	1	3	4	2	1	4	3	3	1	2	2	1	1	4	4	4	2	2	1	0	0	0	1	[BILD]	P
197	00341	4	3	3	1	[BILD]	1	2	1	4	4	1	2	4	4	4	3	2	2	1	2	1	4	4	1	2	4	4	4	3	2	2	1	1	4	4	4	1	4	0	1	0	0	1	[BILD]	P
198	00360	4	2	3	2	[BILD]	1	1	2	4	4	1	1	4	4	4	3	3	3	2	3	2	2	2	1	2	3	3	4	3	2	3	1	1	4	4	4	1	3	0	0	1	0	1	[BILD]	P
199	00377	4	2	3	1	[BILD]	1	2	2	4	4	1	2	4	3	4	4	1	2	1	2	1	4	4	1	3	2	3	4	0	3	3	1	1	4	4	4	1	2	0	0	1	0	1	[BILD]	P
200	00468	4	2	2	1	[BILD]	1	2	1	4	4	1	2	3	4	4	3	2	2	1	3	2	2	4	1	3	4		4	3	2	2	1	1	3	3	4	2	2	0	1	0	0	1	[BILD]	P
201	00552	4	2	4	1	[BILD]	1	1	1	4	4	1	1	4	4	4	3	2	2	1	2	1	4	4	1	1	4	4	4	2	2	2	1	1	4	4	4	2	3	0	1	0	0	1	[BILD]	P
202	00555	4	2	5	1	[BILD]	1	3	1	1	3	1	3	4	1	4	3	1	2	1	3	1	1	3	1	3	4	1	4	3	1	3		1	4	4	4	1	4	0	0	1	0	1	[BILD]	P
203	00605	2	2	5	2	[BILD]	2	0	2	2	3	2	0	4	2	0	0	0	2	2	0	3	3	2	3	0	4	2	0	0	0	3	2	0	4	2	0	2	3	1	0	0	0	2	[BILD]	P
204	00731	4	1	2	2	[BILD]	1	1	2	4	4	1	1	3	4	4	2	2	2	1	1	2	4	4	1	1	3	4	4	2	2	2	1	1	3	4	4	1	3	0	0	1	0	1	[BILD]	P
205	00748	2	2	5	2	[BILD]	1	3	3	2	3	1	3	3	2	4	2	2	3	2	4	4	2	3	2	4	4	2	3	2	2	3	1	2	2	2	4	2	3	1	0	0	0	2	[BILD]	P
206	00795	4	2	5	2	[BILD]	1		2	4	4	1	1	1	4	4	4	1	3	1	3	2	3	4	1	1	1	4	4	4	1	3	1	1	1	4	4	1	3	1	0	0	0	1	[BILD]	P
207	00824	3	2	5	1	[BILD]	1	1	4	4	4	1	1	4	4	4	3	1	2	1	2	4	4	4	1	2	4	4	4	3	1	2	1	1	4	4	4	2	4	1	0	0	0	2	[BILD]	P
208	00841	4	4	4	1	[BILD]	1	0	1	4	4	1	0	4	4	4	0	2	2	1	0	1	4	4	1	0	4	4	4	0	2	2	1	2	4	4	4	2	2	1	0	0	0	2	[BILD]	P
209	00870	4	2	3	1	[BILD]	1	2	1	4	4	1	2	4	4	4	2	1	3	1	2	1	4	4	1	2	4	4	4	1	1	3	1	2	4	4	4	2	4	0	1	0	0	1	[BILD]	P
210	00884	3	2	3	1	[BILD]	1	1	2	3	3	1	1	3	3	4	3	2	2	1	1	2	3	4	1	1	3	3	4	3	2	2	1	1	3	3	4	1	3	0	0	1	0	1	[BILD]	P
211	00958	2	2	5	2	[BILD]	1	1	1	2	4	1	1	3	2	3	2	4	2	2	2	1	1	3	2	2	1	2	3	2	3	2	1	1	4	3	4	2	3	1	0	0	0	2	[BILD]	P
212	01017	4	2	5	2	[BILD]	2	2	2	2	3	2	2	3	3	4	3	3	1	2	2	2	3	3	2	2	3	3	4	3	3	1	2	2	3	2	3	2	3	0	0	1	0	1	[BILD]	P
213	00026	4	2	3	1	[BILD]	1	2	1	4	4	1	1	4	4	4	2	1	2	1	2	1	4	4	1	1	4	4	4	2	1	2	1	1	4	4	4	1	4	0	0	1	0	1	[BILD]	P
214	00094	4	1	1	2	[BILD]	1	2	1	4	4	1	2	4	4	4	2	0		2	2	1	3	4	1	2	4	4	4	0	0		1	2	4	4	4	1	2	0	1	0	0	1	[BILD]	P
215	00097	4	1	1	2	[BILD]	1	1	1	4	4	1	1	4	4	4	1	3	1	1	1	1	4	4	1	1	4	4	4	1	4	3	1	1	4	4	3	2	4	0	0	0	1	1	[BILD]	P
216	00183	4	2	3	1	[BILD]	2	2	1	4	4	2	2	4	4	4	3	2	2	2	2	1	3	4	2	2	4	4	4	2	1	2	2	2	4	3	4	2	3	0	0	1	0	1	[BILD]	P
217	00276	4	2	4	2	[BILD]	1	0	1	2	2	1	2	4	2	4	3	3	2	1	0	2	3	4	1	1	4	3	4	3	3	2	1	2	4	3	4	2	4	1	0	0	1	1	[BILD]	P
218	00327	4	2	5	1	[BILD]	1	1	2	3	4	1	1	2	2	4	1	2	2	1	1	2	3	4	1	1	2	2	4	1	2	2	2	1	2	2	4	2	5	0	0	1	0	1	[BILD]	P
219	00489	3	2	5	2	[BILD]	2	2	2	2	3	2	1	4	3	3	2	2	3	2	3	2	2	2	2	2	4	4	3	2	2	3	2	2	3	2	2	2	3	1	0	0	0	2	[BILD]	P
220	00557	4	1	1	2	[BILD]	1	1	2	4	3	1	1	4	4	4	1	1	2	1	2	2	4	4	1	2	4	4	4	1	2	2	1	1	4	4	4	1	2	0	1	0	0	1	[BILD]	P
221	00730	4	1	1	2	[BILD]	2	4	2	1	4	1	4	4	1	4	1	2	3	1	4	2	1	4	1	4	4	2	4	2	3	3	1	1	4	4	4	2	4	0	0	1	0	1	[BILD]	P
222	00899	4	1	1	2	[BILD]	1	1	1	3	4	1	1	2	3	4	2	2	2	1	2	2	3	4	1	1	2	3	4	1	1	2	1	1	4	4	4	1	3	0	1	0	0	1	[BILD]	P
223	00928	4	2	5	1	[BILD]	1	1	2	3	4	1	1	4	4	4	1	1	2	1	1	2	3	4	1	1	4	4	4	1	2	2	1	1	4	2	3	2	4	0	1	0	0	1	[BILD]	P
224	00954	3	2	5	2	[BILD]	1	0	1	3	3	1	0	1	2	0	1	2	3	2	0	1	2	2	2	0	2	2	0	1	2	3	1	0	1	2	0	1	3	1	0	0	0	2	[BILD]	P
225	01018	4	2	4	2	[BILD]	1	2	1	3	4	1	2	4	4	4	1	3	3	1	2	1	3	4	1	2	3	4	4	2	3	3	1	2	3	4	4	2	2	1	0	0	0	1	[BILD]	P
227	01020	4	1	5	1	[BILD]	1	3	1	2	2	1	1	4	4	4	2	1	3	1	4	1	2	2	1	1	4	2	4	2	1		1	2	4	4	4	1	3	0	0	1	0	1	[BILD]	P
228	01021					[BILD]														4	3	0	1	0	4	3	0	2	4	2	0	2	1	1	3	3	4	2	3	1	0	0	0	2	[BILD]	P
229	01028	4	2	5	2	[BILD]																																							[BILD]	P
230	01031	4	2	3	2	[BILD]	1	4	4	1	4	1	4	4	1	4	4	1	2	1	4	4	1	2	1	4	4	1	4	4	1	2	1	1	4	4	4	1	4	0	0	1	0	1	[BILD]	P
231	01032	1	2	5	2	[BILD]	1	1	1	4	4	1	1	1	3	4	1	0		1	1	1	4	4	1	1	1	4	4	1	0	3	1	1	1	1	1	1	4	1	0	0	0	2	[BILD]	P
232	00022	4	2	5	2	[BILD]	1	1	4	4	4	1	1	4	4	4	2	1	3	1	1	4	4	4	1	1	4	4	4	2	1	3	1	1	4	4	4	2	4	0	0	0	1	1	[BILD]	P
233	00085	4	3	3	1	[BILD]	1	2	2	3	4	1	2	2	3	3	1	3	3	1	2	2	4	4	1	2	2	4	4	1	3	3	1	1	2	3	3	2	4	0	1	0	0	1	[BILD]	P
234	00325	4	2	4	1	[BILD]	2	2	2	4	4	2	2	1	4	4	2	2	2	2	2	2	4	4	2	2	1	4	4	2	2	2	1	1	1	4	4	1	4	0	0	0	1	1	[BILD]	P
235	00410	3	2	5	2	[BILD]	2	2	1	4	4	3	2	3	4	4	1	3	1	3	2	2	1	4	1	2	4	2	3	2	2	2	1	1	4	4	3	2	4	1	0	0	0	2	[BILD]	P
236	00446	4		3	2	[BILD]	2	2	1	3	4	1	1	4	3	4	3	1	2	1	1	2	4	4	1	1	4	4	4	3	1	2	1	1	4	4	4	2	4	0	0	0	1	1	[BILD]	P
237	00507	4		2	2	[BILD]	2	2	1	3	4	2	2	3	3	2	1	4	3	2	3	2	4	4	2	3	2	4	2	1	4	2	2	2	3	4	4	2	4	0	0	1	0	1	[BILD]	P
238	00665	3	2	5	2	[BILD]	1	1	2	4	4	1	1	4	4	4	4	2	2	1	1	2	4	4	1	1	4	4	4	4	2	2	1	1	4	4	4	2	3	1	0	0	0	2	[BILD]	P
239	00677	2	1	1	2	[BILD]	1	2	2	3	4	2	2	2	2	3	2	2	2	1	3	2	3	4	2	2	2	3	3	2	3	2	1	1	1	1	1	2	3	1	0	0	0	2	[BILD]	P
240	00723	4	2	3	1	[BILD]	1	1	2	3	4	1	1	4	4	4	2	1	2	1	1	2	4	4	1	1	4	4	4	2	2	2	1	1	3	3	3	2	3	0	0	1	0	1	[BILD]	P
241	00733	4	2	2	2	[BILD]	1	1	1	4	4	1	1	4	4	4	0	0	2	1	1	1	4	4	1	1	4	4	4	0	0	2	1	1	4	4	4	2	3	0	0	1	0	1	[BILD]	P
242	00763	4	2	5	1	[BILD]	1	1	3	3	4	2	1	4	2	4	1	2	2	3	3	1	1	4	1	1	4	3	4	2	3	2	1	1	4	1	4	2	5	1	0	0	1	2	[BILD]	P
243	00854	4	2	3	1	[BILD]	2	1	1	3	4	1	1	4	4	4	3	2	2	3	3	3	1	4	0	2	4	1	4	1	0	2	1	1	4	4	3	2	2	0	1	1	0	1	[BILD]	P
244	00882	4	1	1	2	[BILD]	2	3	1	1	4	1	1	4	3	4	4	2	2	2	3	2	2	4	2	3	3	2	3	2	1	2	1	1	1	4	4	1		0	0	0	1	1	[BILD]	P
245	00910	4	2	3	2	[BILD]	1	4	2	4	4	1	4	4	4	4	1	2	3	1	4	1	4	4	1	4	3	4	4	1	2	3	1	1	4	4	4	2	4	0	1	0	0	1	[BILD]	P
246	00010	2	2	4	2	[BILD]	3	2	2	2	4	3	2	2	2	4	2	2	2	2	2	2	2	4	3	2	2	2	4	2	2	2	2	2	2	2	2	2	4	1	0	0	0	2	[BILD]	P
247	00024	4	2	3	1	[BILD]	1	1	2	3	4	1	1	4	3	4	2	1		1	1	1	3	4	1	1	4	3	4	2	2	2	1	1	4	3	4	1	3	0	0	0	1	1	[BILD]	P
248	00135	4	2	4	1	[BILD]	1	1	2	3	4	2	1	3	3	4	2	2	2	2	2	2	2	3	2	2	3	3	4	4	0	2	2	2	3	2	4	2	3	0	0	1	0	1	[BILD]	P
249	00166-2	4	1	5	2	[BILD]	1	1	2	4	3	2	1	2	4	3	3	2	2	2	2	1	3	3	2	2	1	3	2	1	2	3	1	1	2	3	2	2	4	1	0	0	0	2	[BILD]	P
250	00176	4	2	3	2	[BILD]	1	1	1	3	4	1	1	2	3	4	3	1	3	1	2	1	3	4	1	1	2	3	4	3	1	3	1	1	2	4	4	2	4	0	0	0	1	1	[BILD]	P
251	00271	4	2	2	1	[BILD]	1	1	4	4	4	1	1	4	4	4	3	1	2	1	2	2	2	4	1	2	4	2	4	2	1	2	1	1	4	4	4	1	3	0	1	0	0	1	[BILD]	P
252	00274	4	2	3	1	[BILD]	1	1	3	4	4	1	1	4	4	4	1	1	2	1	1	3	4	4	1	1	4	4	4	1	1	2	1	1	4	4	4	1	2	0	1	0	0	1	[BILD]	P
253	00361	4	2	3	1	[BILD]	1	1	1	4	4	1	1	4	4	4	2	1	3	1	1	1	4	4	1	1	4	4	4	1	1	3	1	1	4	4	4	1	3	0	0	1	0	1	[BILD]	P
254	00368	4	2	4	1	[BILD]	1	2	4	4	4	1	2	4	4	4	3	1	2	1	2	4	4	4	1	2	4	4	4	3	1	2	1	2	4	4	4	2	3	0	1	0	0	1	[BILD]	P
255	00380	4	2	5	2	[BILD]	1	1	0	0	0	1	1	4	4	4	0	1	2	1	1	0	0	0	1	1	4	0	4	0	1	2	1	1	4	4	4	1	4	0	0	1	0	1	[BILD]	P
256	00397	4	2	5	2	[BILD]	1	1	1	2	4	1	1	4	2	4	2	1	2	4	4	4	2	4	4	4		2	1	1	0	2	1	1	4	2	4	2	4	1	0	0	0	2	[BILD]	P
257	00444	4	2	4	1	[BILD]	1	2	1	3	0	1	1	4	4	4	1	2	3	2	1	1	4	4	1	1	4	3	4	1	1	3	1	1	3	3	4	2	4	0	1	0	0	1	[BILD]	P
258	00538	2	2	3	2	[BILD]	1	1	2	4	4	1	1	4	4	4	2	4	3	1	4	4	4	4	1	4	4	4	4	4	4		1	1	4	4	4	2	3	1	0	0	0	2	[BILD]	P
259	00551	4	4	5	1	[BILD]	1	2	1	3	4	1	2	4	4	4	2	3	3	2	2	1	3	4	2	2	4	3	4	2	3	3	1	1	4	4	4	2	4	0	1	0	0	1	[BILD]	P
260	00564	4	1		2	[BILD]	1	1	1	3	4	1	1	4	4	4	4	2	2	1	2	4	4	4	1	1	2	2	4	4	2	2													[BILD]	P
261	00629	4	2	4	2	[BILD]	1	2	1	2	4	1	3	3	2	2	1	4	3	1	2	2	2	4	1	3	4	2	2	1	4	3	1	1	4	3	4	2	3	0	0	1	0	1	[BILD]	P
262	00775	4	3	5	1	[BILD]	2	2	1	3	4	2	2	4	3	3	1	2	3	2	2	1	3	4	2	2	4	3	3	2	2	3	1	2	4	2	3	2	3	1	0	0	0	2	[BILD]	P
263	00807	2	2	5	2	[BILD]	1	1	3	4	4	1	1	1	4	3	0	3	2	1	2	3	3	3	0	0	0	0	0	0	0	2	1	1	1	4	4	2	4	1	0	0	0	2	[BILD]	P
264	00892	4	1		2	[BILD]	1	1	2	3	4	1	1	0	3	4	2	1	2	1	2	2	3	4	1	2	0	2	3	2	1		1	1	4	4	3	2	3	0	0	1	0	1	[BILD]	P
265	00913	4	2	3	2	[BILD]	1	1	4	4	4	1	1	3	4	4	4	1	2	1	2	4	4	4	1	2	3	4	4	4	1		1	1	4	4	4	1	4	0	1	0	0	1	[BILD]	P
266	01007	1	2	5	2	[BILD]	2	2	4	4	4	2	3	2	2	3	3	3	3	2	2	2	3	3	2	2	2	3	3	3	3	3	2	3	2	2	3	2	3	1	0	0	0	2	[BILD]	P
267	00013	3	2	5	1	[BILD]	1	1	1	4	4	1	1	1	4	3	3	1	2	1	1	2	4	4	1	1	1	3	4	4	4	2	1	1	2	4	4	2	3	1	0	0	0	2	[BILD]	P
268	00138	4	2	5	1	[BILD]	1	2	2	4	4	1	1	4	4	4	3	2	2	1	2	2	4	4	1	2	4	4	3	3	2		1	1	4	4	4	1	4	0	1	0	0	1	[BILD]	P
269	00180	4	1	1	2	[BILD]	1	2	1	2	4	1	1	1	3	4	3	4	3	1	3	1	2	4	1	3	2	2	3	3	4	3	1	2	1	2	4	2	4	0	0	1	0	1	[BILD]	P
270	00207	3	2	5	2	[BILD]	2	3	1	2	3	2	3	1	1	2	1	4	3	2	3	1	3	3	2	3	1	1	2	1	3	3	2	3	1	1	1	2	3	1	0	0	1	2	[BILD]	P
271	00384	4	2	3	1	[BILD]	2	2	1	4	3	1	1	3	4	4	2	1	2	2	2	1	4	3	1	1	3	4	4	2	1	2	1	1	4	4	4	2	3	0	1	0	0	1	[BILD]	P
272	00396	4	2	5	1	[BILD]	1	2	2	4	4	1	2	4	4	4	4	1		1	2	2	4	4	1	2	4	4	4	4	1	3	1	2	4	4	4	2	4	1	0	0	0	2	[BILD]	P
273	00463	1	2	5	2	[BILD]	2	2	2	4	4	3	3	3	3	2	2	4	3	1	2	2	3	4	2	3	3	2	2	2	2	3	1	2	4	4	2	2	3	1	0	0	0	2	[BILD]	P
274	00467	4	2	4	1	[BILD]	1	1	2	4	4	1	1	4	4	4	3	4	2	1	1	2	4	4	1	1	4	4	4	3	4	2	1	1	4	4	4	2	3	0	0	1	0	1	[BILD]	P
275	00530	2	2	5	1	[BILD]	1	1	1	3	4	1	1	3	3	3	1	2	2	1	1	1	2	4	1	1	3	3	3	1	2	2	1	1	3	3	3	2	4	1	0	0	0	2	[BILD]	P
276	00578	4	2	3	1	[BILD]	1	1	2	4	4	1	1	2	4	4	4	4	2	1	3	2	2	3	1	3	4	1	2	2		2	1	1	2	4	4	2	2	0	0	1	0	1	[BILD]	P
277	00768	2	2	5	2	[BILD]	1	1	2	2	4	1	1	1	3	3	2	1	3	1	1	2	4	4	1	1	1	2	3	1	1	2	1	1	1	1	2	2	3	1	0	0	0	2	[BILD]	P
278	00812	3	2	5	2	[BILD]	2	1	1	2	4	2	2	1	2	3	2	2	2	1	1	1	3	4	2	2	1	2	3	2	2	2	1	1	1	3	3	2	4	1	0	0	0	2	[BILD]	P
279	00908	4	2	5	2	[BILD]	1	1	3	4	4	1	1	4	4	4	4	1	2	1	1	4	4	4	1	1	4	4	4	4	1	2	1	1	4	4	4	2	4	0	0	0	1	1	[BILD]	P
280	00990	2	2	4	2	[BILD]	1	1	1	4	4	1	1	4	4	4	1	4	3	1	2	2	0	4	1	2	4	4	4	1	4	3	1	1	4	4	4	2	2	1	0	0	0	2	[BILD]	P
281	01014	3	4	5	2	[BILD]																																							[BILD]	P
282	01016					[BILD]	2	4	3	2	2	2	4	4	2	2	2	3	3																										[BILD]	P
283	00025	4	2	3	1	[BILD]	2	2	1	4	4	2	2	4	4	4	3	1	1	2	2	1	4	4	2	2	4	4	4	3	1	1	2	2	4	4	3	2	2	0	0	1	0	1	[BILD]	P
284	00064	3	2	5	2	[BILD]	2	3	3	1	4	2	3	3	1	3	3	2	2	2	3	3	1	4	2	3	3	1	4	3	2		2	2	3	3	3	2	4	1	0	0	0	1	[BILD]	P
285	00130	3	2	5	2	[BILD]	2	2	1	2	3	2	2	3	2	4	3	2	2	2	3	1	2	4	2	2	3	2	4	3	2		1	1	3	3	4	2	3	1	0	0	0	2	[BILD]	P
286	00146	4	2	3	1	[BILD]	1	1	2	4	4	1	1	1	3	4	4	3	2	1	1	2	4	4	1	1	1	3	4	4	3	2	1	1	1	4	0	2	3	0	1	0	0	1	[BILD]	P
287	00160	1	1	2	2	[BILD]	1	1	2	4	4	1	1	3	4	3	3	1	2	2	2	1	2	4	2	2	2	3	2	2	2	2	1	1	2	2	2	2	4	1	0	0	1	2	[BILD]	P
288	00178	4	2	5	1	[BILD]	1	2	3	4	4	1	2	4	4	4	1	4		1	2	3	4	4	1	2	4	4	4	1	4		1	1	4	4	4	2	4	0	1	0	0	1	[BILD]	P
289	00188	4	1	1	2	[BILD]	1	2	1	3	4	1	2	4	3	4	3	3	2	1	2	2	1	4	1	2	4	2	4	2	2		1	2	4	2	4	2	4	0	0	0	1	1	[BILD]	P
290	00358	4	2	3	2	[BILD]	2	3	2	2	4	2	2	1	3	4	2	3		2	3	2	4	4	2	2	1	3	4	2	3		2	2	1	4	3	1	4	0	1	0	0	1	[BILD]	P
291	00379	4	2	4	1	[BILD]	1	3	2	4	4	1	2	4	4	4	3	2	2	1	3	2	4	4	2	2	4	4	4	4	2	3	1	1	4	4	4	1	4	0	0	1	0	1	[BILD]	P
292	00461	4	2	5	2	[BILD]	1	4	2	1	4	1	4	4	4	4	4	1	2	1	4	2	1	4	1	4	4	2	4	4	1	2	1	1	4	4	4	2	5	0	1	0	0	1	[BILD]	P
293	00540	3	2	2	2	[BILD]	2	2	2	3	4	2	2	3	3	3	2	0	3	2	0	2	3	3	2	2	3	3	3	2	0		1	2	3	3	2	1	2	1	0	0	1	2	[BILD]	P
294	00563	4	2	2	1	[BILD]	2	2	2	4	4	1	1	3	4	4	1	1		2	4	4	4	4	2	4	4	4	4	2	2		1	1	4	4	4	2	4	0	1	0	0	1	[BILD]	P
295	00672	3	2	3	2	[BILD]	1	2	1	2	3	1	1	4	3	4	2	3	2	1	2	1	2	3	1	2	4	3	3	2	3	2	1	1	4	3	3	2	3	1	0	0	1	2	[BILD]	P
296	00700	4	1	1	2	[BILD]	2	2	1	4	4	1	1	4	4	4	4	1	3	3	4	2	1	4	1	3	0	1	4	4	1	3	1	1	4	3	4	1	3	0	1	0	0	1	[BILD]	P
297	01025	4	2	5	1	[BILD]	1	1	1	2	3	1	1	4	2	4	2	3	2	1	2	1	2	2	1	1	4	1	3	2	3	3	1	1	3	1	3	2	3	1	0	0	0	1	[BILD]	P
298	01026	3	2	5	1	[BILD]	1	1	2	4	4	1	1	4	4	4	3	2	2	1	1	2	4	3	2	2	4	4	3	3	2	2	1	1	4	4	3	2	3	1	0	0	0	2	[BILD]	P
299	01035	3	1	1	2	[BILD]	1	3	2	2	4	1	2	3	4	4	3	2		1	3	2	2	4	1	2	3	4	4	3	2		1	2	3	4	4	1	2	0	0	0	1	1	[BILD]	P
